# Supplementary material for: Optimizing Control Strategies for the Cotton Whitefly Bemisia tabaci: Insights from Individual-Based Modeling
Source: Environ Sci Technol. 2026 Jan 20;60(4):3036–45. doi: 10.1021/acs.est.5c13117 (PMC12874526; doi:10.1021/acs.est.5c13117)
Supplement: Supplementary file 3 [file es5c13117_si_003.zip]

Archive with 23 entries (19 files):
- SI3_data and code/
- SI3_data and code/data/
- SI3_data and code/data/data_Brand2016.csv
- SI3_data and code/data/data_mortality.csv
- SI3_data and code/data/data_penetration.csv
- SI3_data and code/data/data_repoduction.csv
- SI3_data and code/data/data_reproduction_aged.csv
- SI3_data and code/data/input_data_temperature_exposure.csv
- SI3_data and code/Figures_TKTD.Rmd
- SI3_data and code/IBM code/
- SI3_data and code/IBM code/UnitEnv.pas
- SI3_data and code/IBM code/UnitInd.pas
- SI3_data and code/IBM code/UnitLoad.pas
- SI3_data and code/IBM code/UnitPop.pas
- SI3_data and code/IBM code/UnitStart.pas
- SI3_data and code/IBM code/UnitSys.pas
- SI3_data and code/IBM executable/
- SI3_data and code/IBM executable/DEBibm.exe
- SI3_data and code/IBM executable/readme.txt
- SI3_data and code/IBM executable/report_Bemisia_tabaci.html
- SI3_data and code/IBM executable/results_Bemisia_tabaci.mat
- SI3_data and code/IBM executable/run_DEBibm.nb.html
- SI3_data and code/IBM executable/run_DEBibm.Rmd
