# Supplementary material for: Optimizing Control Strategies for the Cotton Whitefly Bemisia tabaci: Insights from Individual-Based Modeling
Source: Environ Sci Technol. 2026 Jan 20;60(4):3036–45. doi: 10.1021/acs.est.5c13117 (PMC12874526; doi:10.1021/acs.est.5c13117)
Supplement: Supplementary file 3 [file es5c13117_si_003.zip › SI3_data and code/data/data_Brand2016.csv]

temperature	rate
17	0.805
17	1.3
17	1.7
22	2.91
22	3.41
22	4.205
26	11.385
26	15.17
26	19.25
30	31.305
30	30.81
30	21.16
35	18.19
35	19.785
35	28.34
