# Supplementary material for: Optimizing Control Strategies for the Cotton Whitefly Bemisia tabaci: Insights from Individual-Based Modeling
Source: Environ Sci Technol. 2026 Jan 20;60(4):3036–45. doi: 10.1021/acs.est.5c13117 (PMC12874526; doi:10.1021/acs.est.5c13117)
Supplement: Supplementary file 3 [file es5c13117_si_003.zip › SI3_data and code/data/data_mortality.csv]

Treatment	DAA5	DAA7	DAA21
1.5	0	0.12	0.66
3	0	0.24	1
6	0	0.32	0.98
24	0	0.53	1
