# Supplementary material for: Optimizing Control Strategies for the Cotton Whitefly Bemisia tabaci: Insights from Individual-Based Modeling
Source: Environ Sci Technol. 2026 Jan 20;60(4):3036–45. doi: 10.1021/acs.est.5c13117 (PMC12874526; doi:10.1021/acs.est.5c13117)
Supplement: Supplementary file 3 [file es5c13117_si_003.zip › SI3_data and code/data/data_penetration.csv]

volume	time	uptake
300	0.6	6
300	3	16.1
300	5.4	21.2
300	9.8	25
300	14.2	28.1
300	18.6	30.5
300	23	31.1
100	0.9	1.1
100	3.3	2.6
100	5.7	3.6
100	10.1	4.8
100	14.5	7.5
100	18.9	9.9
100	23.3	11.3
50	1.2	1.4
50	3.6	2.1
50	6	2.7
50	10.4	3.3
50	14.8	4.8
50	19.2	6
50	23.6	6.8
30	1.5	0.4
30	3.9	0.7
30	6.3	1
30	10.7	1.3
30	15.1	2.3
30	19.5	2.9
30	23.9	3.3
20	1.8	0.5
20	4.3	0.6
20	6.7	0.7
20	11.1	0.8
20	15.5	1.1
20	19.9	1.3
20	24.2	1.4
10	2.2	0
10	4.6	0
10	7	0.1
10	11.4	0.2
10	15.8	0.4
10	20.2	0.5
10	24.6	0.6
