# Supplementary material for: Optimizing Control Strategies for the Cotton Whitefly Bemisia tabaci: Insights from Individual-Based Modeling
Source: Environ Sci Technol. 2026 Jan 20;60(4):3036–45. doi: 10.1021/acs.est.5c13117 (PMC12874526; doi:10.1021/acs.est.5c13117)
Supplement: Supplementary file 3 [file es5c13117_si_003.zip › SI3_data and code/data/data_repoduction.csv]

treatment	time	fecundity	fertility
0	1	3.2	3
0	2	10.8	10.6
0	3	17.4	17
0	4	25.4	25
3	1	2.2	1.5
3	2	3	1.5
3	3	3	1.5
3	4	3.2	1.66
6	1	2.4	1.16
6	2	2.6	1.16
6	3	2.6	1.16
6	4	2.7	1.22
12	1	1.06	0.4
12	2	1.32	0.46
12	3	1.48	0.56
12	4	1.48	0.56
24	1	0.86	0.3
24	2	0.86	0.3
24	3	0.86	0.3
24	4	0.86	0.3
