# Supplementary material for: Optimizing Control Strategies for the Cotton Whitefly Bemisia tabaci: Insights from Individual-Based Modeling
Source: Environ Sci Technol. 2026 Jan 20;60(4):3036–45. doi: 10.1021/acs.est.5c13117 (PMC12874526; doi:10.1021/acs.est.5c13117)
Supplement: Supplementary file 3 [file es5c13117_si_003.zip › SI3_data and code/data/data_reproduction_aged.csv]

aged	time	fecundity	fertility
0	1	4.6	0.91
0	2	10.8	0.94
0	3	17	0.99
0	4	21.5	0.99
1	1	3.3	0.35
1	2	3.8	0.16
1	3	3.9	0.1
1	4	3.9	0.08
7	1	3	0.3
7	2	3.8	0.14
7	3	3.9	0.09
7	4	4.3	0.07
9	1	4.4	0.7
9	2	4.4	0.3
9	3	4.8	0.2
9	4	4.9	0.16
14	1	6	1
14	2	7.4	0.45
14	3	8	0.29
14	4	8.2	0.23
21	1	5.2	1.11
21	2	7.2	0.47
21	3	9.2	0.3
21	4	10	0.25
