# Supplementary material for: Optimizing Control Strategies for the Cotton Whitefly Bemisia tabaci: Insights from Individual-Based Modeling
Source: Environ Sci Technol. 2026 Jan 20;60(4):3036–45. doi: 10.1021/acs.est.5c13117 (PMC12874526; doi:10.1021/acs.est.5c13117)
Supplement: Supplementary file 3 [file es5c13117_si_003.zip › SI3_data and code/data/input_data_temperature_exposure.csv]

Trial_No	Day	Temperature	Treatment_A	Treatment_B	Treatment_C
1	1	23.7	18	24	48
1	2	24.55	14.572	19.429	38.859
1	3	23.8	12.345	16.46	32.92
1	4	23.85	10.429	13.906	27.812
1	5	24.25	8.606	11.475	22.951
1	6	23.35	7.463	9.951	19.902
1	7	24.5	6.062	8.083	16.165
1	8	24.85	22.808	30.411	60.822
1	9	24.85	18.091	24.122	48.243
1	10	24.1	15.065	20.087	40.174
1	11	23.8	12.763	17.017	34.034
1	12	24.75	10.194	13.592	27.184
1	13	23	8.984	11.979	23.959
1	14	17.3	8.984	11.979	23.959
1	15	17.9	8.984	11.979	23.959
1	16	20.65	8.515	11.353	22.706
1	17	21.35	7.941	10.589	21.177
1	18	22.4	7.17	9.56	19.12
1	19	23.1	6.291	8.388	16.776
1	20	22.8	5.592	7.456	14.913
1	21	22.35	5.058	6.744	13.488
1	22	22.05	4.622	6.163	12.326
1	23	22.6	4.142	5.523	11.045
2	1	27.75	6.014	8.419	12.027
2	2	30	4.122	5.771	8.244
2	3	28.75	2.295	3.213	4.589
2	4	28	1.344	1.881	2.688
2	5	28.5	0.827	1.158	1.654
2	6	28.25	0.492	0.689	0.984
2	7	29	0.297	0.416	0.595
2	8	28.75	0.172	0.24	0.344
2	9	30	0.101	0.141	0.201
2	10	29	0.056	0.078	0.112
2	11	29	6.604	9.246	13.208
2	12	28.75	3.815	5.342	7.631
2	13	29.75	2.235	3.128	4.469
2	14	28.75	1.252	1.753	2.504
2	15	28.75	0.733	1.027	1.467
2	16	29.5	0.429	0.601	0.859
2	17	29.5	0.243	0.34	0.485
2	18	28.25	0.137	0.192	0.274
2	19	28	0.083	0.116	0.166
2	20	28	0.051	0.071	0.102
2	21	28.5	6.603	9.244	13.206
2	22	22.75	3.926	5.497	7.853
2	23	20.75	3.497	4.896	6.995
2	24	25.5	3.308	4.631	6.615
2	25	27.75	2.5	3.5	4.999
2	26	29	1.568	2.195	3.136
2	27	25	0.906	1.268	1.812
2	28	22.5	0.711	0.995	1.422
2	29	26.5	0.639	0.895	1.279
2	30	29.75	0.445	0.623	0.89
2	31	29.5	0.249	0.349	0.499
2	32	28	0.141	0.197	0.282
2	33	22.25	0.087	0.121	0.173
2	34	19.25	0.079	0.11	0.157
2	35	21.75	0.079	0.11	0.157
2	36	19.25	0.073	0.102	0.145
2	37	19.75	0.073	0.102	0.145
2	38	22	0.073	0.102	0.145
2	39	24.5	0.066	0.093	0.133
2	40	26.25	0.054	0.076	0.108
2	41	27.75	0.038	0.054	0.077
2	42	28	0.024	0.034	0.048
3	1	25.98	6.014	8.419	12.027
3	2	26.94	4.372	6.121	8.744
3	3	26.7	2.931	4.103	5.861
3	4	26.35	2.005	2.807	4.01
3	5	26.24	1.413	1.979	2.826
3	6	27.32	1.005	1.408	2.011
3	7	27.32	0.653	0.914	1.306
3	8	26.49	0.424	0.593	0.848
3	9	27.22	0.295	0.413	0.59
3	10	26.81	0.193	0.271	0.387
3	11	25.96	6.145	8.603	12.289
3	12	26.38	4.475	6.265	8.95
3	13	26.96	3.146	4.404	6.292
3	14	26.68	2.105	2.947	4.21
3	15	26.63	1.443	2.02	2.885
3	16	24.51	0.993	1.39	1.986
3	17	22.39	0.806	1.128	1.612
3	18	25.48	0.728	1.019	1.456
3	19	25.17	0.551	0.771	1.102
3	20	26.31	0.427	0.598	0.854
3	21	24.57	6.316	8.842	12.631
3	22	23.58	5.106	7.149	10.212
3	23	25.79	4.377	6.128	8.754
3	24	25	3.232	4.525	6.464
3	25	24.83	2.537	3.551	5.073
3	26	26.68	2.015	2.821	4.03
3	27	23.72	1.381	1.933	2.761
3	28	21.09	1.175	1.645	2.35
3	29	21.75	1.103	1.544	2.206
3	30	19.79	1.017	1.424	2.034
3	31	21.96	1.017	1.424	2.034
3	32	23.48	0.932	1.305	1.865
3	33	23.95	0.803	1.125	1.606
3	34	25.38	0.675	0.945	1.35
3	35	25.31	0.515	0.721	1.029
3	36	24.04	0.395	0.553	0.789
3	37	24.06	0.33	0.462	0.66
3	38	24.79	0.275	0.386	0.551
3	39	25.82	0.219	0.307	0.439
3	40	24.91	0.162	0.226	0.323
3	41	24.97	0.128	0.179	0.255
3	42	25.83	0.1	0.141	0.201
4	1	28.25	6.014	8.419	12.027
4	2	26.9	3.927	5.498	7.854
4	3	27.6	2.473	3.462	4.946
4	4	26.55	1.374	1.923	2.747
4	5	26.85	0.758	1.061	1.515
4	6	26.25	0.419	0.587	0.839
4	7	25.3	0.233	0.326	0.466
4	8	25.5	0.132	0.184	0.263
4	9	26.7	0.077	0.108	0.154
4	10	25.85	0.042	0.059	0.085
4	11	25.85	6.037	8.452	12.074
4	12	24.05	3.361	4.705	6.722
4	13	24.8	2.168	3.035	4.336
4	14	26.3	1.235	1.729	2.47
4	15	25.4	0.685	0.959	1.369
4	16	24.3	0.392	0.548	0.784
4	17	24.9	0.221	0.309	0.441
4	18	23.55	0.122	0.171	0.245
4	19	24.55	0.071	0.1	0.143
4	20	24.95	0.042	0.058	0.083
4	21	25.4	6.037	8.451	12.073
4	22	23.9	3.454	4.836	6.908
4	23	24.25	2.041	2.857	4.082
4	24	24.45	1.247	1.746	2.494
4	25	23.4	0.728	1.02	1.456
4	26	22.35	0.415	0.581	0.83
4	27	22.25	0.284	0.397	0.568
4	28	23.5	0.172	0.241	0.344
4	29	22.55	0.102	0.142	0.203
4	30	23.75	0.06	0.084	0.12
4	31	20.5	0.036	0.05	0.071
4	32	21.7	0.023	0.033	0.047
4	33	21.95	0.014	0.02	0.029
4	34	23.2	0.009	0.013	0.018
4	35	25.45	0.005	0.008	0.011
4	36	22.65	0.003	0.004	0.006
4	37	23.35	0.002	0.003	0.004
4	38	21.9	0.001	0.002	0.002
4	39	23.1	0.001	0.001	0.001
4	40	23.35	0	0.001	0.001
4	41	20.55	0	0	0
4	42	20.3	0	0	0
5	1	36.5	24	24	24
5	2	37.5	16.622	16.622	16.622
5	3	37.5	11.512	11.512	11.512
5	4	37	7.821	7.821	7.821
5	5	35.5	4.995	4.995	4.995
5	6	36	3.259	3.259	3.259
5	7	36.5	2.17	2.17	2.17
5	8	36.5	1.445	25.445	1.445
5	9	37	0.982	17.286	0.982
5	10	36.5	0.654	11.511	0.654
5	11	36.5	0.435	7.665	0.435
5	12	36	0.284	5	0.284
5	13	35.5	0.181	3.194	0.181
5	14	33	0.105	1.841	0.105
5	15	33	0.06	1.061	24.06
5	16	36	0.039	0.692	15.695
5	17	36.5	0.026	0.461	10.451
5	18	37.5	0.018	0.319	7.239
5	19	35.5	0.012	0.204	4.623
5	20	33.5	0.007	0.12	2.715
5	21	34	0.004	0.072	1.627
5	22	36	0.003	0.047	1.062
5	23	37	0.002	0.032	0.721
5	24	38	0.001	0.022	0.509
6	1	32.5	24	24	24
6	2	33	13.835	13.835	13.835
6	3	33.5	8.126	8.126	8.126
6	4	34.5	4.973	4.973	4.973
6	5	34.5	3.044	3.044	3.044
6	6	33.5	1.788	1.788	1.788
6	7	33.5	1.05	1.05	1.05
6	8	34.5	0.643	24.643	0.643
6	9	35	0.402	15.407	0.402
6	10	34.5	0.246	9.429	0.246
6	11	33	0.142	5.435	0.142
6	12	32	0.079	3.041	0.079
6	13	33.5	0.047	1.786	0.047
6	14	31.5	0.026	0.99	0.026
6	15	27.5	0.017	0.633	24.017
6	16	29	0.01	0.366	13.875
6	17	28.5	0.006	0.218	8.25
6	18	30	0.003	0.121	4.593
6	19	31	0.002	0.067	2.533
6	20	31	0.001	0.037	1.397
6	21	30	0.001	0.021	0.778
6	22	30	0	0.011	0.433
6	23	32	0	0.006	0.242
6	24	32	0	0.004	0.136
7	1	34	24	24	24
7	2	34	14.383	14.383	14.383
7	3	33.5	8.448	8.448	8.448
7	4	34	5.063	5.063	5.063
7	5	33.5	2.973	2.973	2.973
7	6	34	1.782	1.782	1.782
7	7	29	1.03	1.03	1.03
7	8	28.5	0.612	24.612	0.612
7	9	30	0.341	13.701	0.341
7	10	31	0.188	7.557	0.188
7	11	31.5	0.104	4.188	0.104
7	12	31	0.057	2.31	0.057
7	13	31.5	0.032	1.28	0.032
7	14	30.5	0.018	0.707	0.018
7	15	31	0.01	0.39	24.01
7	16	31.5	0.005	0.216	13.304
7	17	30.5	0.003	0.119	7.348
7	18	29	0.002	0.069	4.245
7	19	30	0.001	0.038	2.363
7	20	31.5	0.001	0.021	1.31
7	21	30.5	0	0.012	0.723
7	22	30	0	0.007	0.403
7	23	29	0	0.004	0.233
7	24	30.5	0	0.002	0.128
7	25	30.5	0	0.001	0.071
7	26	31.5	0	0.001	0.039
7	27	31.5	0	0	0.022
7	28	31.5	0	0	0.012
7	29	30.5	0	0	0.007
7	30	31	0	0	0.004
7	31	31	0	0	0.002
8	1	29	24	24	24
8	2	28.5	14.27	14.27	14.27
8	3	29	8.245	8.245	8.245
8	4	30	4.59	4.59	4.59
8	5	30	2.555	2.555	2.555
8	6	29.5	1.444	1.444	1.444
8	7	30	0.804	0.804	0.804
8	8	29.5	0.454	24.454	0.454
8	9	30.5	0.251	13.506	0.251
8	10	30	0.14	7.519	0.14
8	11	30	0.078	4.186	0.078
8	12	30	0.043	2.33	0.043
8	13	29	0.025	1.346	0.025
8	14	27	0.017	0.898	0.017
8	15	29	0.01	0.519	24.01
8	16	30.5	0.005	0.286	13.261
8	17	31.5	0.003	0.159	7.348
8	18	31.5	0.002	0.088	4.072
8	19	32	0.001	0.049	2.278
8	20	31.5	0.001	0.027	1.262
8	21	30.5	0	0.015	0.697
8	22	30	0	0.008	0.388
8	23	29	0	0.005	0.224
8	24	30	0	0.003	0.125
8	25	30	0	0.002	0.069
8	26	31	0	0.001	0.038
8	27	31	0	0	0.021
8	28	30.5	0	0	0.012
8	29	31	0	0	0.006
8	30	30	0	0	0.004
8	31	28.5	0	0	0.002
9	1	28	24	24	24
9	2	29.5	13.563	13.563	13.563
9	3	29	7.836	7.836	7.836
9	4	28.5	4.659	4.659	4.659
9	5	27.5	2.981	2.981	2.981
9	6	28	1.835	1.835	1.835
9	7	28	1.129	1.129	1.129
9	8	28.5	0.671	24.671	0.671
9	9	29	0.388	14.254	0.388
9	10	29.5	0.219	8.055	0.219
9	11	27.5	0.14	5.153	0.14
9	12	26.5	0.098	3.586	0.098
9	13	28.5	0.058	2.132	0.058
9	14	29.5	0.033	1.205	0.033
9	15	30.5	0.018	0.666	24.018
9	16	31	0.01	0.367	13.248
9	17	31	0.006	0.202	7.307
9	18	31	0.003	0.112	4.031
9	19	29.5	0.002	0.063	2.278
9	20	29.5	0.001	0.036	1.287
9	21	29	0.001	0.021	0.744
9	22	29	0	0.012	0.43
9	23	30	0	0.007	0.239
9	24	30	0	0.004	0.133
9	25	31	0	0.002	0.073
9	26	30	0	0.001	0.041
9	27	30.5	0	0.001	0.023
9	28	30	0	0	0.013
9	29	29.5	0	0	0.007
9	30	28.5	0	0	0.004
9	31	28	0	0	0.003
