# Supplementary material for: Optimizing Control Strategies for the Cotton Whitefly Bemisia tabaci: Insights from Individual-Based Modeling
Source: Environ Sci Technol. 2026 Jan 20;60(4):3036–45. doi: 10.1021/acs.est.5c13117 (PMC12874526; doi:10.1021/acs.est.5c13117)
Supplement: Supplementary file 3 [file es5c13117_si_003.zip › SI3_data and code/Figures_TKTD.Rmd]

---
title: 'Supplementary Information 3: TKTD Figures '
output:
  html_document: default
---

Supplementary Information to 
"Optimizing control strategies for the cotton whitefly Bemisia tabaci: Insights from individual-based modelling"
Andre Gergs, Angelika Weinhold, Elena Hettmann, Mariana Durigan, Lokeshkumar Kadu, Jocelyn Kratchmer, Christian Marienhagen

```{r fig.height=4, fig.width=4, fig.show="hold", out.width="50%", dpi = 800}
library(deSolve)

#mortality dose~response data, 5, 7 and 21 days after start treatment
data = as.data.frame(read.csv("data/data_mortality.csv"))

#GUTS SD function
  GUTS_SD <- function(t, State, par) {
    with(as.list(c(State, par)), {
      #exposure decline
      dC  <- -k*C
      #exposure starts with setting of crawler after hatching from egg
      if (t>3.7) { dD <- kd*(C-D)
       } else {dD=0}
      #change in hazard 
      dH  <- bw*(max(0,D-z))
      return(list(c(dC, dD, dH))) 
    })
  }
  
#Compute dose-responses for survival
  S_5DAA = c(); S_7DAA = c(); S_21DAA = c()
    #loop application rates 
    for (x in 1:250) { 
          #parameters for ode: 
          #dominant rate constant, 1/d; threshold g/ha; killing rate, ha/g*d; decay rate, 1/d; 
          #values for an ambient temperature of 23°C
          pars<-c(kd=0.103, z=0.00397, bw=0.303, k=0.127)
          #initials states for ode: application rate, g/ha; damage, g/ha; hazard, -
          yini=c(C=x/10, D=0, H=0)
          #set time frame for ode
          times <- c(0: 17)
          #Run GUTS
          out<- lsoda(yini,times,GUTS_SD,pars)
          #Store result for different evaluation times
          S_5DAA<-c(S_5DAA, exp(-out[5,4]))
           S_7DAA<-c(S_7DAA, exp(-out[7,4]))
            S_21DAA<-c(S_21DAA, exp(-out[17,4]))
        }

 #make plot
 plot((1:250)/10, (1-S_21DAA), type = "l",  lwd=2, ylab = "Lethal effect [-]", main =  "Survival",  
             xlab = "Application rate [g/ha]", cex.axis=1, cex.lab =1,    bty="n", ylim=c(0,1) ) 
                 lines((1:250)/10, (1-S_7DAA), type = "l",lwd=2, col = "grey50")
                   lines((1:250)/10, (1- S_5DAA), type = "l",lwd=2, col = "grey80")
                  
                  points(data$Treatment,data$DAA21 , type = "p", cex = 1.5, pch = 21, bg = "black")
                    points(data$Treatment,data$DAA7 , type = "p", cex = 1.5, pch = 21, bg = "grey50")
                      points(data$Treatment,data$DAA5 , type = "p", cex = 1.5, pch = 21, bg = "grey80")

plot(NULL ,xaxt='n',yaxt='n',bty='n',ylab='',xlab='', xlim=0:1, ylim=0:1) 
legend("topleft",
       legend = c("17 d", "7 d", "5 d"),
       inset = c(- 0.1, 0.1),
       xpd = TRUE,
       cex = 1 , 
       pch = 21,
       pt.bg = c("black","grey50", "grey80"), 
       pt.cex = 1.5,
       ) 
```

Figure 1A: Lethal effects in whitefly nymphs as function of spidoxamat application rates as quantified after 5, 7 and 21 days of exposure.


```{r fig.height=4, fig.width=4, fig.show="hold", out.width="50%", dpi = 800}
library(deSolve)

#reproduction ~ time on aged aged plants
data = as.data.frame(read.csv("data/data_repoduction.csv"))

#DEB stress function - cost for reproduction
  DEB_stress <- function(t, State, par) {
    with(as.list(c(State, par)), {
      #exposure decline
      dC  <- -k*C
      #damage accrual for fecundity
      dD <- kd*(C-D) 
      #stress function
      F_s  <- b *max(0,D - z) 
      #relative fecundity
      dR = 1/(1+F_s)
      return(list(c(dC, dD, dR))) 
    })
  }
  
 #Settings
  Ri = 5.4 #reproduction rate, #/d 
  k_R = 0.95 #reproduction efficacy, -
  Treat = c(3,6,12,24)
  c = c("white","grey90", "grey70", "grey40" , "black" )

#Effects on fecundity
  #plot 
  plot((0:40)/10, (0:40)/10*Ri, type = "l",lty = 2,  lwd=2, ylab = "Cumulative eggs [#/female]", main =  "Fecundity",  
      xlab = "Time [d]", cex.axis=1, cex.lab =1,    bty="n", ylim=c(0,30) ) 
              d <- data[data$treatment == 0,] 
                   points(d$time ,d$fecundity , type = "p", cex = 1.5, pch = 21, bg = c[0])
          
  #Loop timings for treatments     
  for (i in 1:length(Treat)) { 
          #parameters for ode: dominant rate constant, 1/d; threshold g/ha; slope, ha/g*d; decay rate, 1/d; 
          #values for for an ambient temperature of 23°C
          pars<-c(kd=0.103, z=0.004, b=11.49, k=0.127)
          #initials states for ode: application rate, g/ha; damage, g/ha; Cumulative relative reproduction, #
          yini=c(C=Treat[i], D=0, R=0)
          #set time frame for ode
          times <- c(0:40)/10
          #Run DEB
          out<- lsoda(yini,times,DEB_stress,pars)
          # add line to plot
          lines((0:40)/10, out[,4]*Ri, type = "l",lwd=2, col = c[i+1])
  }
  #add data points to plot
  for (i in 1:length(Treat)) {   
     d <- data[data$treatment == Treat[i],] 
        points(d$time ,d$fecundity , type = "p", cex = 1.5, pch = 21, bg = c[i+1])                   
  } 

 #empty plot for separate legend
 plot(NULL ,xaxt='n',yaxt='n',bty='n',ylab='',xlab='', xlim=0:1, ylim=0:1)                    
 legend("topleft",
       legend = c("control", "3 g/ha", "6 g/ha","12 g/ha", "24 g/ha"),
       inset = c(0, 0.1),
       cex = 0.9, 
       pch = 21,
       pt.bg = c, 
       pt.cex = 1.5,
       )                   

```

Figure 1B: Fecundity effects in adult whiteflies as function of time quantified after initial spidoxamat exposure at 3, 6, 12 and 24 g/ha.


```{r fig.height=4, fig.width=4, fig.show="hold", out.width="50%", dpi = 800}

library(deSolve)

#reproduction ~ time on aged aged plants
data = as.data.frame(read.csv("data/data_repoduction.csv"))

#DEB stress function - cost for reproduction
  DEB_stress <- function(t, State, par) {
    with(as.list(c(State, par)), {
      #exposure decline
      dC  <- -k*C
      #damage accrual for fecundity
      dD <- kd*(C-D) 
      #stress function
      F_s  <- b *max(0,D - z) 
      #relative fertility
      dRc <- exp(-F_s)
      return(list(c(dC, dD, dRc))) 
    })
  }
  
 #Settings
  Ri = 5.4 #reproduction rate, #/d 
  k_R = 0.95 #reproduction efficacy, -
  Treat = c(3,6,12,24)
  c = c("white","grey90", "grey70", "grey40" , "black" )

#Effects on fecundity
  #plot 
  plot((0:40)/10, (0:40)/10*Ri*k_R, type = "l",lty = 2,  lwd=2, ylab = "Cumulative viable eggs [#/female]", main =  "Fertility",  
      xlab = "Time [d]", cex.axis=1, cex.lab =1,    bty="n", ylim=c(0,30) ) 
              d <- data[data$treatment == 0,] 
                   points(d$time ,d$fertility , type = "p", cex = 1.5, pch = 21, bg = c[0])
          
  #Loop timings for treatments     
  for (i in 1:length(Treat)) { 
          #parameters for ode: dominant rate constant, 1/d; threshold g/ha; slope, ha/g*d; decay rate, 1/d; 
          #values for for an ambient temperature of 23°C
          pars<-c(kd=0.103, z=0.004, b=11.49, k=0.127)
          #initials states for ode: application rate, g/ha; damage, g/ha; Cumulative relative reproduction, #
          yini=c(C=Treat[i], D=0, Rc=0)
          #set time frame for ode
          times <- c(0:40)/10
          #Run DEB
          out<- lsoda(yini,times,DEB_stress,pars)
          # add line to plot
          lines((0:40)/10, out[,4]*Ri*k_R, type = "l",lwd=2, col = c[i+1])
  }
  #add data points to plot
  for (i in 1:length(Treat)) {   
     d <- data[data$treatment == Treat[i],] 
        points(d$time ,d$fertility , type = "p", cex = 1.5, pch = 21, bg = c[i+1])                   
  } 

 #empty plot for separate legend
 plot(NULL ,xaxt='n',yaxt='n',bty='n',ylab='',xlab='', xlim=0:1, ylim=0:1)                    
 legend("topleft",
       legend = c("control", "3 g/ha", "6 g/ha","12 g/ha", "24 g/ha"),
       inset = c(0, 0.1),
       cex = 0.9, 
       pch = 21,
       pt.bg = c, 
       pt.cex = 1.5,
       )                   
                   
```

Figure 1C: Fertility effects in adult whiteflies as function of time quantified after initial spidoxamat exposure at 3, 6, 12 and 24 g/ha.


```{r fig.height=4, fig.width=4, fig.show="hold", out.width="50%", dpi = 800}
library(deSolve)

#reproduction ~ time on aged aged plants
data = as.data.frame(read.csv("data/data_reproduction_aged.csv"))

#DEB stress function - cost for reproduction
  DEB_stress <- function(t, State, par) {
    with(as.list(c(State, par)), {
      #exposure decline
      dC  <- -k*C
      #delay of damage accrual for fecundity in test
      if (t>0.6) { dD <- kd*(C-D) 
       } else {dD=0}
      #stress function
      F_s  <- b *max(0,D - z) 
      #relative fecundity and fertility
      dR = 1/(1+F_s)
      return(list(c(dC, dD, dR))) 
    })
  }
  
 #Settings
  Ri = 5.4 #reproduction rate, #/d 
  k_R = 0.95 #reproduction efficacy, -
  ages = c(1,7,9,14,21)
  c = c("white", "black", "grey30", "grey50", "grey70", "grey90")

#Effects on fecundity
  #plot 
  plot((0:40)/10, (0:40)/10*Ri, type = "l",lty = 2,  lwd=2, ylab = "Cumulative eggs [#/female]", main =  "Fecundity",  
      xlab = "Time [d]", cex.axis=1, cex.lab =1,    bty="n", ylim=c(0,30) ) 
              d <- data[data$aged == 0,] 
                   points(d$time ,d$fecundity , type = "p", cex = 1.5, pch = 21, bg = c[0])
          
  #Loop timings for aged plants     
  for (i in 1:length(ages)) { 
          #parameters for ode: dominant rate constant, 1/d; threshold g/ha; slope, ha/g*d; decay rate, 1/d; 
          #values for for an ambient temperature of 23°C
          pars<-c(kd=0.103, z=0.00397, b=11.49, k=0.127)
          #initials states for ode: application rate, g/ha; damage, g/ha; Cumulative relative reproduction, #
          yini=c(C=24*exp(-0.1263*ages[i]), D=0, R=0)
          #set time frame for ode
          times <- c(0:40)/10
          #Run DEB
          out<- lsoda(yini,times,DEB_stress,pars)
          # add line to plot
          lines((0:40)/10, out[,4]*Ri, type = "l",lwd=2, col = c[i+1])
  }
  #add data points to plot
  for (i in 1:length(ages)) {   
     d <- data[data$aged == ages[i],] 
        points(d$time ,d$fecundity , type = "p", cex = 1.5, pch = 21, bg = c[i+1])                   
  } 

 #empty plot for separate legend
 plot(NULL ,xaxt='n',yaxt='n',bty='n',ylab='',xlab='', xlim=0:1, ylim=0:1)                    
 legend("topleft",
       legend = c("control", "1 d", "7 d","9 d", "14 d", "21 d"),
       inset = c(0, 0.1),
       cex = 0.9, 
       pch = 21,
       pt.bg = c, 
       pt.cex = 1.5,
       )                    

```

Figure 1D: Fecundity effects in adult whiteflies as function of time quantified on plants aged for 1, 7, 9, 14 and 21 days after initial spidoxamat exposure at 24 g/ha. The cumulative number of eggs per female were normalized by their respective control.


```{r fig.height=4, fig.width=4, fig.show="hold", out.width="50%", dpi = 800}
library(deSolve)


#reproduction ~ time on aged aged plants
data = as.data.frame(read.csv("data/data_reproduction_aged.csv"))

#DEB stress function - hazard during reproduction
  DEB_stress <- function(t, State, par) {
    with(as.list(c(State, par)), {
      #exposure decline
      dC  <- -k*C
      #delay of damage accrual for fertility in test
      if (t>0.3) { dD <- kd*(C-D) 
       } else {dD=0}
      #stress function
      F_s  <- b *max(0,D - z) 
      #relative fertility
      dRc <- exp(-F_s)
      return(list(c(dC, dD, dRc))) 
    })
  }
  
 #Settings
  Ri = 5.4 #reproduction rate, #/d 
  k_R = 0.95 #reproduction efficacy, -
  ages = c(1,7,9,14,21)
  c = c("white", "black", "grey30", "grey50", "grey70", "grey90")

 #Effects on fertility
  #plot 
  plot((0:40)/10, (0:40)/(0:40)*k_R, type = "l",lty = 2,  lwd=2, ylab = "Fraction of viable eggs [-]", main =  "Fertility",  
      xlab = "Time [d]", cex.axis=1, cex.lab =1,    bty="n", ylim=c(0,1) ) 
              d <- data[data$aged == 0,] 
                   points(d$time ,d$fertility , type = "p", cex = 1.5, pch = 21, bg = c[0])
          
  #Loop timings for aged plants     
  for (i in 1:length(ages)) { 
          #parameters for ode: dominant rate constant, 1/d; threshold g/ha; slope, ha/g*d; decay rate, 1/d; 
          #values for for an ambient temperature of 23°C
          pars<-c(kd=0.103, z=0.00397, b=9.48, k=0.127)
          #initials states for ode: application rate, g/ha; damage, g/ha; Cumulative relative fertile eggs, #
          yini=c(C=24*exp(-0.1263*ages[i]), D=0,Rc = 0)
          #set time frame for ode
          times <- c(0:40)/10
          #Run DEB
          out<- lsoda(yini,times,DEB_stress,pars)
          #Store result for parameter set
          Rc<-out[,4]
          # add line to plot
          lines((0:40)/10, Rc/ (0:40)*10*k_R, type = "l",lwd=2, col = c[i+1])
  }
                   
  #add data points to plot
  for (i in 1:length(ages)) {   
     d <- data[data$aged == ages[i],] 
        points(d$time ,d$fertility , type = "p", cex = 1.5, pch = 21, bg = c[i+1])
  }
  
 #empty plot for separate legend
 plot(NULL ,xaxt='n',yaxt='n',bty='n',ylab='',xlab='', xlim=0:1, ylim=0:1)                    
 legend("topleft",
      legend = c("control", "1 d", "7 d","9 d", "14 d", "21 d"),
       inset = c(0, 0.1),
       cex = 0.9, 
       pch = 21,
       pt.bg = c, 
       pt.cex = 1.5,
       )                   
                   
```

Figure S2.1: Fraction of viable eggs in adult whiteflies as function of time quantified on plants aged for 1, 7, 9, 14 and 21 days after initial spidoxamat exposure at 24 g/ha.

```{r fig.height=4, fig.width=4, fig.show="hold", out.width="50%", dpi = 800}
library(deSolve)

#cuticle penetration data
data = as.data.frame(read.csv("data/data_penetration.csv"))


#kinetic function - cuticle penetration
  F_kinetic <- function(t, State, par) {
    with(as.list(c(State, par)), {
      Ce = 100; # percentage
      if (t>=12) ke=f_k*ke #temperature increase after 12h
      dCi = ke * ( (Kiw *f_WV * C  * Ce) - Ci) #kinetics
      return(list(c(dCi))) 
    })
  }
  
 #Settings

  Treat = c(10,	20,	30,	50,	100,	300)
  colr = c("grey90", "grey80","grey70", "grey50", "grey30" , "black" )

#Effects on fecundity
  #plot 
  plot((0:24), (0:24), type = "n",lty = 2,  lwd=2, ylab = "Penetration [%]", main =  "Cuticle penetration",  
      xlab = "Time [h]", cex.axis=1, cex.lab =1,    bty="n", xlim=c(0,25), ylim=c(0,100) ) 
              d <- data[data$treatment == 0,] 
                  
          
  #Loop timings for treatments     
  for (i in 1:length(Treat)) { 
          #parameters for ode: dominant rate constant, 1/d; threshold g/ha; slope, ha/g*d; decay rate, 1/d; 
          #values for for an ambient temperature of 23°C
          pars<-c(ke=0.1978, #penetration rate
                    f_k= 1.431, #temperature factor penetration rate
                      Kiw=0.2756  , #relative partition coefficient 
                        f_WV=0.003651, #water volume correction factor
                         C = Treat[i]) # water volume for treatment

          #initials states for ode: application rate, g/ha; damage, g/ha; Cumulative relative reproduction, #
          yini=c(Ci=0)
          #set time frame for ode
          times <- c(0:24)
          #Run DEB
          out<- lsoda(yini,times,F_kinetic,pars)
          # add line to plot
          lines((0:24), out[,2], type = "l",lwd=2, col = colr[i])
  }
              
# add data points to plot
 for (i in 1:length(Treat)) {
    d <- data[data$volume == Treat[i],]
       points( d$time , d$uptake , type = "p", cex = 1.5, pch = 21, bg = colr[i])
 }

 #empty plot for separate legend
 plot(NULL ,xaxt='n',yaxt='n',bty='n',ylab='',xlab='', xlim=0:1, ylim=0:1)
 legend("topleft",
       legend = c("10 L", "20 L", "30 L","50 L", "100 L", "300 L"), 
       inset = c(0, 0.1),
       cex = 0.9,
       pch = 21,
       pt.bg = colr,
       pt.cex = 1.5,
       )

```


Figure S2.2: Cuticle penetration of spidoxamat for different water volumes.


```{r fig.height=4, fig.width=4, fig.show="hold", out.width="50%", dpi = 800}

#temperature ~ cotton growth rate [cm^2/day]
#data from: Brand, David William, "Cotton Growth and Developmental Responses to Multiple Environmental Stresses" (2016). Theses and Dissertations. 1196. https://scholarsjunction.msstate.edu/td/1196
data = as.data.frame(read.csv("data/data_Brand2016.csv"))

#Parameters for temperature correction and half life (here: cotton) 
T_ref   <-20  + 273.15 #reference temperature [C]
T_A_cot <-3.336e+04    #Arrhenius temperature
T_AH_cot <- 4.392e+04 # upper Arrhenius temperature
T_H_cot <- 301.6     # upper boundary temperature
r = 2.044 # growth in terms of cm^2 leaf per day 
        
#Temperature correction function        
T<-c(15:35)+ 273.15
  s_A = exp(T_A_cot/ T_ref - T_A_cot / T) 
    s_H_ratio = (1 + exp(T_AH_cot/ T_H_cot - T_AH_cot / T_ref)) / (1 + exp(T_AH_cot/ T_H_cot - T_AH_cot / T ))
                   f_T = s_A * ((T <= T_ref) * 1 + (T > T_ref) * s_H_ratio) 
#plot                   
plot(c(15:35), f_T*r, type = "l",lty = 1,  lwd=2, ylab = "Growth rate [cm2/d]", main =  "Cotton gowth rate",  
  xlab = "Temperature [°C]", cex.axis=1, cex.lab =1,    bty="n", ylim=c(0,40) )  
        points(data$temperature ,data$rate , type = "p", cex = 1.5, pch = 21, bg = "darkgray")
                   
```
Figure S2.3: Growth rate in terms of cotton leaf area as function of temperature.Dots and line represent measured data and model fit respectively. Data was derived from Brand DW, Cotton Growth and Developmental Responses to Multiple Environmental Stresses. Theses and Dissertations 1196 (2016). 
