# Supplementary material for: Optimizing Control Strategies for the Cotton Whitefly Bemisia tabaci: Insights from Individual-Based Modeling
Source: Environ Sci Technol. 2026 Jan 20;60(4):3036–45. doi: 10.1021/acs.est.5c13117 (PMC12874526; doi:10.1021/acs.est.5c13117)
Supplement: Supplementary file 3 [file es5c13117_si_003.zip › SI3_data and code/IBM executable/readme.txt]

Supplementary Information to 
"Optimizing control strategies for the cotton whitefly Bemisia tabaci: Insights from individual-based modelling"
Andre Gergs, Angelika Weinhold, Elena Hettmann, Mariana Durigan, Lokeshkumar Kadu, Jocelyn Kratchmer, Christian Marienhagen

In order to run the individual-based population model (IBM)...
1) download the supplementary information and save the folder locally on your hard drive.
2) open the run_DEBibm.Rmd file in R-Studio (https://posit.co/download/rstudio-desktop/)
3) make sure all required packages are installed (see first chunk of code)
4) execute all chunks top to bottom
5) please be aware that the DEBibm.exe model file, which was created using Delphi, is compiled exclusively for Microsoft Windows.
