# Supplementary material for: Optimizing Control Strategies for the Cotton Whitefly Bemisia tabaci: Insights from Individual-Based Modeling
Source: Environ Sci Technol. 2026 Jan 20;60(4):3036–45. doi: 10.1021/acs.est.5c13117 (PMC12874526; doi:10.1021/acs.est.5c13117)
Supplement: Supplementary file 3 [file es5c13117_si_003.zip › SI3_data and code/IBM executable/run_DEBibm.Rmd]

---
title: "Run IBM exe"
output: html_notebook
  
editor_options: 
  chunk_output_type: inline
 
---
Supplementary Information to 
"Optimizing control strategies for the cotton whitefly Bemisia tabaci: Insights from individual-based modelling"
Andre Gergs, Angelika Weinhold, Elena Hettmann, Mariana Durigan, Lokeshkumar Kadu, Jocelyn Kratchmer, Christian Marienhagen


This notebook is to document, run and evaluate IBM simulations. 
Steps are as follow:
1.  prepare settings for model simulation and parameter input file
    parameters were derived from Andre Gergs. 2024. AmP Bemisia tabaci, version 2024/03/19., at:
    https://www.bio.vu.nl/thb/deb/deblab/add_my_pet/entries_web/Bemisia_tabaci/Bemisia_tabaci_res.html

2.  prepare environmental scenario input files

3.  run IBM executable

4.  read IBM output

5.  do model statistics and plot output

Make sure you have downloaded a copy of the SI file to your local harddrive before step wise executing the code.
For model execution run all chunks top to bottom
--

Packages for the notebook
```{r}
    knitr::opts_chunk$set(warning = FALSE, message = FALSE) 
    library(R.matlab)
    library (dplyr)
    library(processx)
    library(rvest)
```


1a. General model settings

```{r}
     #--define simulation settings manually 
     MC_number=100    # number of Monte-Carlo repetitions, values > 1000 may lead to very long simulation times
     tmax<- 40 #maximum simulation time, d
     
     #Initial population
     inidist = 1    # 0/1 uniform initial distribution egg to adult (0) or normal ditribution stage and standard deviation (1)
     iniStage= 1      # mean stage for initial population
     iniSD=0.001       # coefficient of variation for body size in initial population, cm
     iniNo=50         # initial population size, #
     
     #adult migration
     immi_start_d=0  # start of adult imigration, d
     immi_end_d=tmax    # end of adult imigration, d
     immi_r=2        # adult imigration rate, #/d
     emi_start_d=1   # start of adult emigration, d
     emi_end_d=tmax   # end of adult emigration, d
     emi_r=0.1       # adult emigration rate, fraction/d, values 0...1; e.g. for 0.7, 70% of adults are randomly removed

     #overview table
     set_names = c("MC_number", "inidist", "iniStage", "iniSD", "iniNo", 
                   "immi_start_d", "immi_end_d", "immi_r", "emi_start_d", 
                   "emi_end_d", "emi_r", "tmax")
       set_values = c(MC_number,inidist, iniStage, iniSD, iniNo, 
                      immi_start_d, immi_end_d, immi_r, emi_start_d, 
                      emi_end_d, emi_r, tmax)
         set_description = c("number of Monte-Carlo repetitions","initial distribution, 0/1 (uniform/normal)", 
                             "mean stage for initial population (inidist = 1)", 
                             "coefficient of variation for body size in initial population (inidist = 1)", 
                             "initial population   size", "start of adult imigration", "end of adult imigration", 
                             "adult imigration rate", "start of adult emigration", "end of adult emigration", 
                             "adult emigration rate", "maximum simulation time")
         
    setting <- as.data.frame( cbind (set_names,set_values, set_description))
    names(setting) <- c("symbol", "value", "description")
    setting 
```


1b. Create setting input file

```{r}
 write.csv(setting, "set.csv", row.names=FALSE)
 print("- done -")
```


1c. Read DEB parameters from .mat (AmP) file

```{r echo=TRUE, paged.print=TRUE}
        myWD<-getwd()

        AmP<-readMat('results_Bemisia_tabaci.mat')
        mod   <- as.character( AmP$metaPar[rownames(AmP$metaPar)=="model"] ) #typified mdoel

  # primary DEB parameters
          z       <- as.numeric( AmP$par[rownames(AmP$par)=="z"])       # zoom factor
          F_m     <- as.numeric( AmP$par[rownames(AmP$par)=="F.m"])     # max spec searching rate
          kap_X   <- as.numeric( AmP$par[rownames(AmP$par)=="kap.X"])   # digestion efficiency of food to reserve
          kap_P   <- as.numeric( AmP$par[rownames(AmP$par)=="kap.P"])   # faecation efficiency of food to faeces
          v       <- as.numeric( AmP$par[rownames(AmP$par)=="v"])       # energy conductance
          del_M   <- as.numeric( AmP$par[rownames(AmP$par)=="del.M"])   # shape coefficient
          kappa   <- as.numeric( AmP$par[rownames(AmP$par)=="kap"])     # allocation fraction to soma
          kap_R   <- as.numeric( AmP$par[rownames(AmP$par)=="kap.R"])   # reproduction efficiency
          p_M     <- as.numeric( AmP$par[rownames(AmP$par)=="p.M"])     # volume specific somatic maintenance cost
          p_T     <- as.numeric( AmP$par[rownames(AmP$par)=="p.T"])     # surf-spec somatic maintenance cost
          kj      <- as.numeric( AmP$par[rownames(AmP$par)=="k.J"])     # maturity maintenance rate coefficient
          E_G     <- as.numeric( AmP$par[rownames(AmP$par)=="E.G"])     # volume-specific cost for structure
          E_Hb    <- as.numeric( AmP$par[rownames(AmP$par)=="E.Hb"])    # maturity at birth
          if(length(AmP$par[rownames(AmP$par)=="E.Hj"]) == 0) {E_Hj    <- NA #   check if parameter is available
            }else E_Hj    <- as.numeric( AmP$par[rownames(AmP$par)=="E.Hj"])    # maturity at metamorphosis
          E_Hp    <- as.numeric( AmP$par[rownames(AmP$par)=="E.Hp"])    # maturity at puberty
          ha      <- as.numeric( AmP$par[rownames(AmP$par)=="h.a"])     # Weibull aging acceleration
          sG      <- as.numeric( AmP$par[rownames(AmP$par)=="s.G"])     # Gompertz stress coefficient

  # compound parameters
          p_Am    <- z * p_M/ kappa     # surface area specific assimilation flux
          E_m     <- p_Am/v             # reserve capacity
          g       <- E_G/(kappa*E_m)    # energy investment ratio          
          km      <- p_M/E_G            # somatic maintenance rate coefficient  
          ubh     <- E_Hb/p_Am          # scaled maturity at birth
          uph     <- E_Hp/p_Am          # scaled maturity at puberty

  # temperature parameters
          T    <- 23+273.15
          T_ref <- as.numeric( AmP$par[rownames(AmP$par)=="T.ref"])  
          T_A 	<- as.numeric(AmP$par[rownames(AmP$par)=="T.A"] )	     # 	Arrhenius temperature


    #list of parameter names and parameter values
          par_names = c("model", "z","F_m","kap_X", "kap_P", "v", "kappa", "kap_R", "p_M", "p_T", "kj", "E_G", "E_Hb", "E_Hj", "E_Hp", "ha", "sG", "T_A", "del_M")
          par_values = c(mod,    z, F_m,   kap_X,   kap_P,   v,   kappa,    kap_R,   p_M,   p_T,   kj,   E_G,   E_Hb,   E_Hj,   E_Hp,   ha,   sG,  T_A, del_M)
          
          par_description = c(
          "typified model",
          "zoom factor",
          "max. spec. searching rate",
          "digestion efficiency of food to reserve",
          "faecation efficiency of food to faeces",
          "energy conductance",
          "allocation fraction to soma",
          "reproduction efficiency",
          "vol.-spec. somatic maint",
          "surf.-spec. somatic maintenance cost",
          "maturity maint. rate coefficient",
          "spec. cost for structure",
          "maturity at birth",
          "maturity at metamorphosis",
          "maturity at puberty",
          "Weibull aging acceleration",
          "Gompertz stress coefficient",
          "Arrhenius temperature",
          "shape coefficient"
          )
  #Temperature related parameters
        if(length(AmP$par[rownames(AmP$par)=="T.AL"]) > 0) {          #   check if lower pars are available
           T_AL 	<- as.numeric(AmP$par[rownames(AmP$par)=="T.AL"] )	# 	lower Arrhenius temperature
           T_L 	<- as.numeric(AmP$par[rownames(AmP$par)=="T.L"] )	    # 	lower boundary for Arrhenius temperature
            par_names = c(par_names, "T_AL", "T_L")
             par_values= c(par_values, T_AL, T_L )
               par_description = c(par_description, "lower Arrhenius temperature", "lower boundary for Arrhenius temperature")
        }
        
        if(length(AmP$par[rownames(AmP$par)=="T.AH"]) > 0) {          #   check if upper pars are available
          T_AH <-  as.numeric(AmP$par[rownames(AmP$par)=="T.AH"])     # 	upper Arrhenius temperature
          T_H   <- as.numeric(AmP$par[rownames(AmP$par)=="T.H"])      # 	upper boundary for Arrhenius temperature
           par_names = c(par_names, "T_AH", "T_H")
            par_values= c(par_values, T_AH, T_H )
             par_description = c(par_description, "upper Arrhenius temperature", "upper boundary for Arrhenius temperature")
        }

  #stresses for insect life stages following Dyar's Law 
      i=0
      repeat {
        i = i +1
        p = paste ("s",i, sep=".")
        if(length(AmP$par[rownames(AmP$par)==p]) == 0) {break
         } else {
           assign(paste ("s",i, sep="_") ,as.numeric(AmP$par[rownames(AmP$par)==p])) # stress at instar
            par_names = c(par_names, paste("s",i, sep="_"))
              par_values= c(par_values, as.numeric(AmP$par[rownames(AmP$par)==p]))
                par_description = c(par_description, paste ("stress at instar",i, sep=" "))
             }
      }
      stages = i # number of larval stages
       par_names = c(par_names,"stages")
        par_values= c(par_values, stages)
         par_description = c(par_description, "number of larval stages")
  
  #Create and save paamter table
      par_table <- as.data.frame( cbind (par_names,par_values, par_description))
      names(par_table) <- c("symbol", "value", "description")
     
      par_table

```


1d. Read implied properties from .html file (AmP) and define additional parameters 

```{r}
# Read the Parameters and implied properties from report html file
 reportpage <- read_html("report_Bemisia_tabaci.html")
  table_node <- html_node(reportpage, "table") # Extract the table node and convert it to a data frame
    AmP2 <- html_table(table_node, fill = TRUE, header = FALSE)
      AmP2 <- AmP2  [3:nrow(AmP2 ),]
        colnames(AmP2 )<- c("symbol", "units", "value", "C", "func_resp", "description")
  
  E_0      <- as.numeric( AmP2$value[AmP2$symbol=="E_0"])     # J, initial reserve
  L_b      <- as.numeric( AmP2$value[AmP2$symbol=="L_b"])     # cm, structural length at birth at f=1
  L_p      <- as.numeric( AmP2$value[AmP2$symbol=="L_p"])     # cm, structural length at puberty at f=1
  f   <- 1        # -, scaled functional response
  
 
  # background hazard during larval development
     h_b    <-  0.0423
  
  #add parameters to vectors
  par_names=NULL; par_values=NULL;par_description=NULL
      par_names = c(par_names,"E_0", "L_b", "L_p", "f", "h_b")
        par_values= c(par_values, E_0, L_b, L_p, f, h_b)
           par_description = c(par_description, "initial reserve", "structural length at birth", "structural length at puberty", 
                               "scaled functional response", "background hazard during larval development")
  
  par_table2 <- as.data.frame( cbind (par_names,par_values, par_description))
  names(par_table2) <- c("symbol", "value", "description")
  par_table2 
```


1e. Read implied properties from .html file (AmP) and define additional parameters 

```{r}
# assign parameter values
kd <-	0.08503	  #dominant rate constant
zb <-	0.003969	#threshold for effects
bb <-	9.482	    #effect strength energy budget
kk <-	0.25	    #strength lethal effects

#add parameters to vectors
  par_names=NULL; par_values=NULL;par_description=NULL
      par_names = c(par_names,"kd", "zb", "bb", "kk")
        par_values= c(par_values, kd, zb, bb, kk)
           par_description = c(par_description, "dominant rate constant", "threshold for effects", "effect strength energy budget", 
                               "strength lethal effects")
  
  par_table3 <- as.data.frame( cbind (par_names,par_values, par_description))
  names(par_table3) <- c("symbol", "value", "description")
  par_table3 

```


1f. Create parameter input file

```{r}
 par_tables<- rbind(par_table, par_table2, par_table3)
 write.csv(par_tables, "pars.csv", row.names=FALSE)
 print("- done -")
```


2a. Create temperature scenario

```{r fig.align=, fig.height=5, fig.width=5, fig.show="hold", out.width="50%", paged.print=TRUE}
  #create constant temperature scenarios----------------------------------------
      times<-seq(1:tmax) #time vector
      scenarios<-1 #number of scenarios to be created
      
      temperatures <- matrix(data = times, nrow = length(times), ncol = scenarios+1) # results matrix
      for (x in 1:scenarios){ 
         for (t in 1:length(times)){
           #set constant temperature, alternatively, create your own trajectory
           temperatures [t,x+1] <- 26 
         }
        
        #plot temperature
         plot(temperatures [,1], temperatures [,x+1], type = "l",  lwd=3,  col = "lightblue4", ylab = "Temperature [C]", xlab = "Time [d]", 
              cex.axis=1.2, cex.lab =1.2, ylim = c(15,40), xlim=c(0,35),  bty="n"  )  #  
      }
      write.csv(temperatures, "temperature_scenarios.csv", row.names= FALSE) 

```


2b. Create exposure scenario

```{r fig.align=, fig.height=5, fig.width=5,}
  #scenario specifications
    timings = c(1, 10) #timing (d) of application(s), add timings as need
      treatments = c(24) #Application rate for each timing, g/ha
    
    GAP <- matrix(NaN,  nrow = length(timings), ncol = 3)
    colnames(GAP) <- c("Treatment, #", "Timing, d", "Rate, g/ha")

  #Parameters for temperature correction and half life (here: cotton) 
    T_ref   <-20  + 273.15 #reference temperature [C]
    T_A_cot <-3.336e+04    #Arrhenius temperature
    T_AH_cot <- 4.392e+04 # upper Arrhenius temperature
    T_H_cot <- 301.6     # upper boundary temperature
    k=0.042  #decay parameter related to product half life
    
  # run through temperature scenarios (number of temperature scenarios need to match the number of exposure scenarios)
    exposures <- matrix(data = NA, nrow = length(times), ncol = scenarios+1) # results matrix
    exposures [,1]<-times
      
    for (x in 1:scenarios){  
      
       #specify treatment series
            Treat_series     <-rep(c(0), length(times) )
            Treat_series [timings] <- treatments
            Conc <- Treat_series[1]
            exposures [1,x+1] <- Conc  
        
        #exposure for each temperature scenario
            for (t in 2:length(times)){ 
            T<-temperatures[t,x+1]+ 273.15  
              s_A = exp(T_A_cot/ T_ref - T_A_cot / T)  
                s_H_ratio = (1 + exp(T_AH_cot/ T_H_cot - T_AH_cot / T_ref)) / (1 + exp(T_AH_cot/ T_H_cot - T_AH_cot / T    ))
                  f_T = s_A * (T >= T_ref) * s_H_ratio
          
            Conc <- Conc * exp(-k * f_T) + Treat_series[t]                                 
            exposures [t,x+1] <- round (Conc,3)   
            }# loop time
       
        #plot exposures
        plot(exposures [,1], exposures [,x+1], type = "l",  lwd=3,  col = "darkorange2", ylab = "Concentration [g/ha]", xlab = "Time [d]", 
            main =  paste ("Scenario ", x), cex.axis=1, cex.lab =1,    bty="n", xlim=c(0,40), ylim = c(0,25) )  #
     }
        
    write.csv(exposures, "exposure_scenarios.csv", row.names= FALSE) 

```


3. Execute the DEBibm executable

```{r}
processx::run('DEBibm.exe')
print("- done -")
```


4 & 5a. Calculate means and quantiles; make figures comparing total population sizes for untreated control and treatment.

```{r echo=TRUE, fig.align=, fig.height=5, fig.width=5, fig.show="hold", out.width="50%", paged.print=TRUE}
MCmax<-paste ("MC_", MC_number, sep="" ) #maximum number of MC simulations for calculation of means and quantiles 

#--loop scenarios---------------------------------------------------------------------------
      for (x in 1:scenarios) {
      filename <- paste ("results/scenario_", x, ".csv", sep="" )
      output<- as.data.frame( read.csv(filename, header = TRUE))
      
      #--calculate mean and quantiles-------------------------------------------------
          output<-all_of(output %>%
          rowwise() %>%
          mutate( 
            mean_value = mean(c_across(MC_1:MCmax)),
            Q_1 = quantile(c_across(MC_1:MCmax), probs = c(0.025)),
            Q_2 = quantile(c_across(MC_1:MCmax), probs = c(0.5)),
            Q_3 = quantile(c_across(MC_1:MCmax), probs = c(0.975)),
           ))
      output_sum <-output[, colnames(output) %in% c("group","subpopulation","day", "mean_value", "Q_1", "Q_2", "Q_3")]
      
      #--quantiles separated by Control and treatment---------------------------------
        ctrl_sum <- output_sum[output_sum$group == "control", ] 
        treat_sum <- output_sum[output_sum$group == "treatment", ] 
      
      #--quantiles of total counts separated by Control and treatment-----------------
        ctrl_totals <- ctrl_sum[ctrl_sum$subpopulation== "total", ]  
        treat_totals <- treat_sum[treat_sum$subpopulation== "total", ] 
      
      #--plot population dynamics-----------------------------------------------------
        col_ctr_L<-"lightblue4"; col_ctr_P<-"lightblue3"; col_T_L <-"darkorange2"; col_T_P <- "orange"
        plot(ctrl_totals$day, ctrl_totals$mean_value, type = "l",  lwd=2, ylab = "Population size [#]", 
             xlab = "Time [d]", cex.axis=1, cex.lab =1,    bty="n", ylim=c(0,max(ctrl_totals$Q_3)) )  #
            polygon(c(ctrl_totals$day, rev(ctrl_totals$day)), c(ctrl_totals$Q_3 ,rev(ctrl_totals$Q_1)), border = NA , col = col_ctr_P)
              polygon(c(treat_totals$day, rev(treat_totals$day)), c(treat_totals$Q_3 ,rev(treat_totals$Q_1)), border = NA , col = col_T_P)
                lines(ctrl_totals$day, ctrl_totals$mean_value, type = "l",lwd=3, col = col_ctr_L)
                    lines(treat_totals$day, treat_totals$mean_value, type = "l",lwd=3, col = col_T_L) 
} #end loop scenarios              

```


5b.Histograms for population demography based on means of Monte-Carlo simulations

```{r , fig.height=5, fig.width=10}
stages=4
#--plot settings
#choose plot colors according to number of stages
plot_col <-c("orange","lightblue4", "lightblue3","lightblue2","lightblue1","black")

#scale y-axis of treatment plot same as control?
ctrl_scale <- TRUE #TRUE/FALSE

#--loop scenarios---------------------------------------------------------------------------
  for (x in 1:scenarios) {
      filename <- paste ("results/scenario_", x, ".csv", sep="" )
      output<- as.data.frame( read.csv(filename, header = TRUE))

      #--calculate means
          output<-all_of(output %>%
          rowwise() %>%
          mutate(
            mean_value = mean(c_across(MC_1:MCmax)), ))
          output_sum <-output[, colnames(output) %in% c("group","subpopulation","day", "mean_value")]


      #--summarize data and make histograms
          par(mfrow = c(1, 2))
          for (i in 1:2) {
            #--quantiles for Control and treatment
                if (i==1) {
                    #filter for control data
                    instars_sum <- output_sum[output_sum$group == "control", ]
                    #main title for plot
                    title<- "Untreated control"
                    #search for maximum value for ylim
                    y_max <- signif( max(output_sum[output_sum$subpopulation == "total", 4]), digits = 1)

                } else {
                    #filter for treatment data
                    instars_sum <- output_sum[output_sum$group == "treatment", ]
                    #main title for plot
                    title<- "Treatment"

                    #search for maximum value for ylim in treatment
                    if (ctrl_scale == FALSE) y_max <- signif( max(output_sum[output_sum$group == "treatment", 4]), digits = 1)
                    }

            #--matrix for different stages
                day <- data.frame( day = c(1:tmax))
                df_instars<-as.data.frame (c(1:tmax))
                # eggs
                  L <-as.data.frame (instars_sum[instars_sum$subpopulation == "eggs", 4] )
                  df_instars<- cbind(df_instars,L)
                    colnames(df_instars)<-c("day", "eggs")
                # larval stages
                for (i in 1:stages) {
                    s<-paste ("instar",i, sep = "")
                    L <-as.data.frame (instars_sum[instars_sum$subpopulation == s, 4] )
                    colnames(L )<-s
                    df_instars<- cbind(df_instars,L)
                }
                # adults
                L <-as.data.frame (instars_sum[instars_sum$subpopulation == "adults", 4] )
                colnames(L )<-"adults"
                df_instars<- cbind(df_instars,L)


         #--histograms
              dta<-t(as.matrix(df_instars[,2:(stages+3)]))
                barplot(dta,
                main = title,
                xlab = "Time [d]",
                ylab = "Count [#]",
                cex.axis=1, cex.lab =1,
                ylim = c(0, y_max),
                #ylim = c(0, 1000),
                axes = TRUE,
                legend.text = rownames(dta),
                args.legend = list(x = "topleft", inset = c(0.05, 0)),
                col=plot_col,
                names=df_instars[,1]
                )
      } #loop control/treatment

}#loop scenarios

```


5c. Plot efficacy

```{r fig.height=5, fig.width=5}
 #--efficacy quantiles for total counts
    efficacy_totals<-treat_totals
      efficacy_totals$Q_1<-1-efficacy_totals$Q_1/ctrl_totals$Q_2
        efficacy_totals$Q_2<-1-efficacy_totals$Q_2/ctrl_totals$Q_2
          efficacy_totals$Q_3<-1-efficacy_totals$Q_3/ctrl_totals$Q_2
          
plot(efficacy_totals$day, efficacy_totals$Q_2, type = "l",  lwd=2, 
     ylab = "Efficacy [-]", main =  "Total efficacy", cex.main =1.2 ,
         xlab = "Time [d]" , cex.axis=1.2, cex.lab =1.2,    bty="n", ylim=c(0 ,1.05) )  #
            polygon(c(efficacy_totals$day, rev(efficacy_totals$day)), 
                    c(efficacy_totals$Q_3 ,rev(efficacy_totals$Q_1)), 
                      border = NA , col = "lightblue3") 
               lines(efficacy_totals$day, efficacy_totals$Q_2, type = "l",lwd=3, col = "lightblue4")
```
